# Supplementary material for: Comparative genomics uncovers organellar genome structural divergence in Caryophyllales and reveals widespread non-coding transcription in Bougainvillea glabra organellar
Source: BMC Genomics. 2025 Aug 4;26:722. doi: 10.1186/s12864-025-11891-5 (PMC12323158; doi:10.1186/s12864-025-11891-5)
Supplement: Supplementary file 1 — Supplementary Material 1. [file 12864_2025_11891_MOESM1_ESM.xlsx]

## Sheet: Supplementary table 1
Supplementary table 1
Turnover rate of Caryophyllales organellar DNAs
Species	Nepenthes	Bougainvillea	Silene	Beta	Chenopodium	Spinacia
Nepenthes	-/-	0.07%/	0.12%/	0.10%/	0.11%/	0.10%/
		0.0087	0.0099	0.0089	0.009	0.0092
Bougainvillea	0.05%/	-/-	0.09%/	0.08%/	0.06%/	0.06%/
	0.72%/		0.012	0.0101	0.0104	0.0107
Silene	0.08%/	0.06%/	-/-	0.09%/	0.11%/	0.09%/
	0.008	0.0108		0.0125	0.0127	0.0131
Beta	0.06%/	0.04%/	0.08%/	-/-	0.04%/	0.05%/
	0.0076	0.0102	0.0141		0.011	0.0119
Chenopodium	0.07%/	0.04%/	0.11%/	0.06%/	-/-	0.03%/
	0.0075	0.0101	0.014	0.0101		0.013
Spinacia	0.06%/	0.03%/	0.09%/	0.06%/	0.03%/	-/-
	0.008	0.0108	0.0145	0.011	0.0131
-/- denotes mean turnover rate of plastomes and mitogenomes of each comparison pair, respectively.

## Sheet: Supplementary table 2
Supplementary table 2
Transcriptomic mapping coverage on organellar chromosomes of B. glabra
	PT	MT	MT1	MT2	MT3	NR
Length of chromosomes (bp)	154756	322663	160721	97632	64310	-
Number of mapped paired reads	46626093	4162670	2621586	1045966	495118	6344536
Mapped/total reads	0.816	0.073	0.046	0.018	0.009	0.111
Average sequencing depth	44573	1906	2408	1584	1139	-
Percentage of base depth ≥ 10	0.991	0.968	0.987	0.946	0.955	-
Percentage of base depth ≥ 100	0.972	0.549	0.637	0.463	0.462	-
The non-organellar read pairs were considered as nuclear reads. PT-plastome. MT1-3: mitochondrial chromosomes 1-3. MT: complete mitochondrial genome. NR: nuclear genome.

## Sheet: Supplementary table 3
Supplementary table 3
Transcriptomic mapping coverage on organellar conservative CDSs of B. glabra
	PT	MT	MT1	MT2	MT3
Length of CDS regions (bp)	75304	29945	16508	8206	5231
Number of mapped paired reads	42751780	2467116	1365473	824229	277414
CDS/chromosomes mapped reads	0.917	0.593	0.521	0.788	0.56
Average sequencing depth	77799	10163	10002	13449	5520
Percentage of base depth ≥ 10	1	1	1	1	1
Percentage of base depth ≥ 100	1	0.976	0.991	0.943	0.978
PT: plastome. MT1-3: mitochondrial chromosome 1-3. MT: complete mitochondrial genome.

## Sheet: Supplementary table 4
Supplementary table 4
Novel organellar transcripts of Bougainvillea glabra
Transcripts name	Class code	Start	End	Strand	Length (bp)	Coverage	FPKM	TPM	Locus gene	ORF＜120	CPC score	Category	Putative peptide	Homologous protein identified by blastp (Query Coverage, Identity)
BVpt_25	x	103694	105204	-	1511	7.59485	1.01189	1.32217	trnI-GAU-1	√	0.122203	weak cRNA	MPLKDSTETKQRWAVKNVEEVGWAVGQI	hypothetical protein CDL12_09353 [Handroanthus impetiginosus](35%,100%)
BVpt_26	x	105808	106528	-	721	11.8273	1.57579	2.05899	rrn23-1	—	0.615183	weak cRNA	MSSQLLRLNAFRGEPASSGFEWHFTPNHNSSADSSTSVGSDLHLVSPKLHPGHG	metal transporter Nramp5 [Morus notabilis](100%, 98%)
BVpt_27	x	106829	108050	-	1222	20.6281	2.74834	3.59109	rrn23-1	√	0.871068	weak cRNA	MARAPPEGGLLRLPPKLRRKGPKPIPGNSKAS	expansin-A4 [Artemisia annua](100%,91%)
BVpt_33	x	96289	97248	+	960	182.727	24.3453	31.8105	ndhB-1	√	0.447676	weak cRNA	MRNKKEYRKFEWLKLKQLLSK	30S ribosomal protein S30e [Pyrodictium delaneyi](47%,70%)
BVpt_1	x	2	692	+	691	359.339	47.8758	62.5564	psbA	√	-1.25419	lncRNA
BVpt_2	x	1459	2323	+	865	195.075	25.9905	33.9602	matK	√	-1.36356	lncRNA
BVpt_3	x	11828	12199	+	372	69.5403	9.26507	12.1061	atpF	√	-1.21799	lncRNA
BVpt_6	x	16277	16827	+	551	76.5336	10.1968	13.3236	rpoC2	√	-1.13362	lncRNA
BVpt_7	x	20656	21113	+	458	67.8515	9.04007	11.8121	rpoC1	√	-1.35641	lncRNA
BVpt_8	x	22426	23492	+	1067	58.4077	7.78184	10.1681	rpoC1	√	-1.23442	lncRNA
BVpt_9	x	23674	23976	+	303	11.7657	1.56758	2.04826	rpoC1	√	-1.31889	lncRNA
BVpt_11	x	50381	50799	+	419	176	23.449	30.6394	ndhK	√	-1.33355	lncRNA
BVpt_12	x	51188	51533	+	346	103.223	13.7527	17.9698	ndhK	√	-1.36653	lncRNA
BVpt_13	x	57838	58849	-	1012	1518.23	202.279	264.305	accD	√	-1.31487	lncRNA
BVpt_14	x	60034	61358	-	1325	323.209	43.0622	56.2667	accD	√	-1.34248	lncRNA
BVpt_16	x	63223	63802	-	580	497.667	66.3058	86.6377	petA	√	-1.2008	lncRNA
BVpt_17	x	78042	79178	-	1137	31514.2	4198.73	5486.23	petB, petD	√	-1.38872	lncRNA
BVpt_17_exon_1	—	78042	78309	-	268	—	—	—	—	—	—	—
BVpt_17_exon_2	—	79031	79178	-	148	—	—	—	—	—	—	—
BVpt_18	x	31823	33355	-	1533	842.136	112.2	146.605	psbD	√	-1.2318	lncRNA
BVpt_19	x	80582	80950	+	369	448.93	59.8123	78.1531	rpoA	√	-1.38468	lncRNA
BVpt_21	x	82178	82621	+	444	65.8446	8.77268	11.4627	rps8	√	-1.40102	lncRNA
BVpt_22	x	82694	83132	+	439	113.811	15.1634	19.8131	rpl14	√	-1.07296	lncRNA
BVpt_23	x	83203	84634	+	1432	111.511	14.857	19.4127	rps3	√	-1.05977	lncRNA
BVpt_24	x	84999	85297	+	299	70.5017	9.39316	12.2735	rps3	√	-1.16881	lncRNA
BVpt_28	x	119990	120651	+	662	579.34	77.1873	100.856	ndhG	√	-1.0712	lncRNA
BVpt_29	x	120873	121261	+	389	237.512	31.6444	41.3478	ndhA	√	-1.33788	lncRNA
BVpt_32	x	121506	122847	+	1342	187.458	24.9757	32.6342	ndhA	√	-1.41578	lncRNA
BVpt_30	x	118013	119754	+	1742	253.859	33.8225	44.1938	ndhD	—	-1.30592	weak ncRNA
BVpt_31	x	124298	128041	+	3744	190.765	25.4163	33.2099	ycf1	—	-0.912131	weak ncRNA
BVpt_4	x	12317	14886	+	2570	132.903	17.7071	23.1368	atpF	√	-0.31111	weak lncRNA
BVpt_5	x	15599	15861	+	263	177.052	23.5891	30.8225	rps2	√	-0.057058	weak lncRNA
BVpt_10	x	39868	40155	+	288	18.75	2.49812	3.26414	psaA	√	-0.639942	weak lncRNA
BVpt_15	x	61617	62824	-	1208	461.467	61.4827	80.3357	cemA	√	-0.0396625	weak lncRNA
BVpt_20	x	81071	82068	+	998	213.144	28.3979	37.1058	rps11	√	-0.195579	weak lncRNA
BVmt1_26	x	93413	100363	-	6951	12.5665	1.67428	2.18768	nad2_tRNA_atp8	—	1.49915	cRNA	EKPQILDLARKDCTALGPGSEGNELGCFSSTLFFICVRSACALLSSYSSLDGLDGLRRSFPTKIEKAVSHRDVDSFSALNEMGNFEPPIYLDFLALYLSEL	PNX82805.1;hypothetical protein;83%,83%
BVmt1_32	x	127035	129547	+	2513	7.38241	0.983582	1.28519	ccmFc	—	1.52097	cRNA	MALLVTLRSDPSPHVRFFPPATQEVGFANTTLGPSSSFYEDPGRGWLFGKPVPTALTARLACQR	PWA95438.1;ribosomal protein L30e;37%,92%
BVmt1_14	x	40604	58112	-	17509	25.7739	3.43394	4.48693	nad5	√	0.0837621	weak cRNA	MLSPNIDRCYDVKSKRLDVSLNVLFNEVTSYFPFLNLIKKPWRRMVMEMYYGLLLFINSNFILLQLMLWISLTLQASIFRRLSACSADLRGFQSSGTACFFSAAITVCFPKSDYSRRSAV	EEF27135.1;hypothetical protein,57%,86%
BVmt1_25	x	84702	93307	-	8606	11.7869	1.57041	2.05195	tRNA_nad2	—	0.724099	weak cRNA	MPLDHIHLSYLNSKPFLVRSSNDASGDEFLPANEDTTSVCPFIPSGSFFSLRTKFTYTRVRNKNQQKTSHF	—
BVmt1_40	x	145432	145972	-	541	11.098	1.47862	1.93202	nad7	√	0.580155	weak cRNA	MRLTPFEVAQPSIPTDL	—
BVmt1_38	u	141002	141133	-	132	3.9697	0.528895	0.691075	—	√	-1.25734	ncRNA	—	—
BVmt1_39	x	143013	143126	-	114	5.92982	0.790049	1.03231	rrn26	√	-1.22204	ncRNA	—	—
BVmt1_1	u	131	627	-	497	4.08853	0.544728	0.711763	—	√	-1.3369	lncRNA	—	—
BVmt1_2	x	2259	2626	-	368	7.71196	1.02749	1.34256	cox1	√	-1.19602	lncRNA	—	—
BVmt1_3	u	3132	5281	-	2150	9.30047	1.23913	1.6191	—	√	-1.05275	lncRNA	—	—
BVmt1_4	u	5570	6760	-	1191	14.4517	1.92545	2.51587	—	√	-1.34127	lncRNA	—	—
BVmt1_5	u	7723	9836	+	2114	25.8337	3.44191	4.49734	—	√	-1.38656	lncRNA	—	—
BVmt1_6	x	10620	16485	+	5866	9.68923	1.29093	1.68677	nad4	√	-1.12631	lncRNA	—	—
BVmt1_7	x	17699	18951	+	1253	6.20191	0.826301	1.07968	nad4	√	-1.35445	lncRNA	—	—
BVmt1_10	u	31825	32818	+	994	4.52716	0.603168	0.788123	—	√	-1.05362	lncRNA	—	—
BVmt1_11	u	37108	38001	-	894	6.52796	0.869741	1.13644	—	√	-1.25451	lncRNA	—	—
BVmt1_12	x	38833	40007	-	1175	4.7234	0.629314	0.822286	nad5	√	-1.40299	lncRNA	—	—
BVmt1_13	x	40167	40394	-	228	8.02632	1.06937	1.39728	nad5	√	-1.53021	lncRNA	—	—
BVmt1_18	u	70731	71594	-	864	4.6875	0.62453	0.816036	—	√	-1.42421	lncRNA	—	—
BVmt1_19	u	72894	75880	-	2987	6.92066	0.922061	1.2048	—	√	-1.17789	lncRNA	—	—
BVmt1_20	u	76057	78158	-	2102	5.26451	0.701407	0.916486	—	√	-1.39519	lncRNA	—	—
BVmt1_21	u	78430	80152	-	1723	11.8926	1.58449	2.07036	—	√	-1.33595	lncRNA	—	—
BVmt1_22	x	80420	80651	-	232	128.802	17.1607	22.4229	atp9	√	-1.52091	lncRNA	—	—
BVmt1_23	x	82040	82908	-	869	6.12888	0.81657	1.06696	nad5	√	-1.28641	lncRNA	—	—
BVmt1_24	x	83214	84647	-	1434	7.44979	0.992559	1.29692	nad5	√	-1.11549	lncRNA	—	—
BVmt1_28	x	102357	102637	-	281	17.2598	2.29957	3.00472	cox3_sdh4	√	-1.0778	lncRNA	—	—
BVmt1_29	x	107726	108845	+	1120	13.0705	1.74143	2.27542	nad2	√	-1.18907	lncRNA	—	—
BVmt1_31	x	111055	111933	+	879	11.322	1.50846	1.97101	rpl5	√	-1.16504	lncRNA	—	—
BVmt1_33	u	129610	130489	+	880	6.46591	0.861473	1.12563	—	√	-1.25563	lncRNA	—	—
BVmt1_34	u	132811	135137	+	2327	9.57542	1.27576	1.66696	—	√	-1.27258	lncRNA	—	—
BVmt1_35	u	135731	137415	+	1685	4.22493	0.5629	0.735507	—	√	-1.18468	lncRNA	—	—
BVmt1_36	u	138854	139995	-	1142	4.18914	0.558132	0.729278	—	√	-1.29079	lncRNA	—	—
BVmt1_37	u	140051	140591	-	541	5.00185	0.666412	0.87076	—	√	-1.40145	lncRNA	—	—
BVmt1_41	x	148697	150000	-	1304	6.48466	0.863972	1.1289	nad7	√	-1.16863	lncRNA	—	—
BVmt1_42	x	150097	159009	-	8913	30.9069	4.11782	5.38051	nad7_tRNA-Trp_nad5	√	-1.2096	lncRNA	—	—
BVmt1_44	u	160486	160710	-	225	18.8044	2.50537	3.27362	—	√	-1.2758	lncRNA	—	—
BVmt1_43	u	159079	160428	-	1350	8.60593	1.14659	1.49819	—	—	-1.19158	weak lncRNA	—	—
BVmt1_27	x	100575	101850	-	1276	17.2492	2.29817	3.00288	atp8_cox3	—	-1.28859	weak lncRNA	—	—
BVmt1_8	x	19604	24060	+	4457	9.24433	1.23165	1.60932	nad4	—	-1.08139	weak lncRNA	—	—
BVmt1_9	u	24896	25847	+	952	10.7038	1.4261	1.8634	—	√	-0.527504	weak lncRNA	—	—
BVmt1_15	x	57459	57753	+	295	5.08475	0.677457	0.885191	nad1	√	-0.958606	weak lncRNA	—	—
BVmt1_16	x	58474	59091	+	618	4.12621	0.549748	0.718323	nad1	√	-0.551111	weak lncRNA	—	—
BVmt1_17	x	60826	62885	+	2060	5.59223	0.745071	0.973539	nad1	√	-0.233919	weak lncRNA	—	—
BVmt1_30	x	109752	110739	+	988	17.7955	2.37096	3.09798	cob	√	-0.208046	weak lncRNA	—	—
BVmt2_4	u	2036	19866	-	17831	114.269	15.2244	19.8928	—	√	0.163332	weak cRNA	MFAALKESKDLIVVDSILLAAKVASSFYSTASERLASSSFMAFAQSSLPSAFNLKCIPELGLDP	KST89014.1;RecA protein;18%,75%
BVmt2_21	u	60991	64570	-	3580	16.4749	2.195	2.86807	—	√	0.283781	weak cRNA	KFLIVYVDDIVITGDDSDGTQQYKLFLQSQFQTQDLGQLKYFFGIEVARSQSGIYLSQRKYVLDLLNETGMFLFYPSQ	RVW64215.1;Retrovirus-related Pol polyprotein from transposon RE1;88%,69%
BVmt2_25	x	64732	74219	-	9488	16.8156	2.24039	2.92738	tRNA-Asp-1	—	0.671297	weak cRNA	MSHAGWRAAMEEEMNALRQNGTWELVKLPSDQSAVGCRWVYTVKVNPDGSVDRLKARLVAKGYNQVYGIDYSETFSPVAKMASV	RVX18294.1;Retrovirus-related Pol polyprotein from transposon TNT 1-94;86%,75%
BVmt2_27	x	85089	85824	-	736	25.3315	3.375	4.40991	rps4	√	3.25629	weak cRNA	MCPGRSEVRLASSPPFSVLGNKETRNQKERREIGPCFPREATFSQASSRLEVEDCSMRASLF	NP_064047.1;hypothetical orf169;91%,95%
BVmt2_1	u	23	983	-	961	59.0972	7.87371	10.2881	—	√	-1.3364	lncRNA
BVmt2_2	u	68	376	+	309	8.73786	1.16417	1.52115	—	√	-1.51173	lncRNA
BVmt2_3	u	1493	1970	-	478	3.76569	0.501715	0.65556	—	√	-1.3078	lncRNA
BVmt2_6	x	32014	32275	-	262	7.22901	0.963143	1.25848	atp4	√	-1.10753	lncRNA
BVmt2_7	x	32704	32938	-	235	31.209	4.15807	5.43309	atp4	√	-1.12485	lncRNA
BVmt2_8	x	33821	35166	-	1346	9.97474	1.32897	1.73648	ccmC	√	-1.26688	lncRNA
BVmt2_9	u	38317	41054	-	2738	14.0961	1.87806	2.45395	—	√	-1.21453	lncRNA
BVmt2_11	u	44635	45070	-	436	6.87615	0.916131	1.19705	—	√	-1.20637	lncRNA
BVmt2_12	x	45272	45621	-	350	3.85714	0.513899	0.671481	rps3	√	-1.2809	lncRNA
BVmt2_13	x	47107	47711	-	605	6.60165	0.879559	1.14927	rps3	√	-1.37088	lncRNA
BVmt2_14	x	47793	48031	-	239	3.76569	0.501715	0.65556	nad1	√	-1.2625	lncRNA
BVmt2_15	u	48329	54001	-	5673	19.5119	2.59963	3.39678	—	√	-1.2079	lncRNA
BVmt2_16	x	54173	54455	-	283	4.69611	0.625678	0.817535	atp1	√	-1.26195	lncRNA
BVmt2_17	x	55749	56022	-	274	4.21168	0.561135	0.733201	atp1	√	-1.4762	lncRNA
BVmt2_18	u	56073	57449	-	1377	4.95062	0.659586	0.861841	—	√	-1.22851	lncRNA
BVmt2_19	u	57560	60266	-	2707	7.34799	0.978995	1.27919	—	√	-1.08922	lncRNA
BVmt2_20	u	60476	60929	-	454	6.87225	0.915611	1.19637	—	√	-1.29105	lncRNA
BVmt2_22	u	62920	63144	+	225	5.33333	0.710577	0.928467	—	√	-1.24713	lncRNA
BVmt2_23	u	63252	63747	+	496	5.31452	0.70807	0.925192	—	√	-1.22426	lncRNA
BVmt2_26	u	76571	80070	+	3500	19.0154	2.53349	3.31035	—	√	-1.33959	lncRNA
BVmt2_31	u	96613	97623	-	1011	59.2483	7.89383	10.3144	—	√	-1.37547	lncRNA
BVmt2_32	u	96705	97608	+	904	11.5863	1.54368	2.01703	—	√	-1.20956	lncRNA
BVmt2_10	u	41129	44465	-	3337	13.1525	1.75235	2.28969	—	—	-1.38911	weak lncRNA
BVmt2_29	u	89375	96511	-	7137	14.8964	1.9847	2.59328	—	—	-1.34149	weak lncRNA
BVmt2_30	u	91237	95438	+	4202	92.2595	12.292	16.0612	—	—	-1.26775	weak lncRNA
BVmt2_5	x	20739	21918	-	1180	4.57627	0.609711	0.796672	mttB	√	-0.999648	weak lncRNA
BVmt2_24	u	63804	65173	+	1370	5.64379	0.75194	0.982515	—	√	-0.658884	weak lncRNA
BVmt2_28	x	86155	89094	-	2940	67.0014	8.9268	11.6641	nad6	—	-0.95644	weak lncRNA
BVmt3_14	u	55309	64293	+	8985	45.0959	6.00827	7.85065	—	—	0.0482542	weak cRNA	MFTYNRIEKNLFFCMNRYYYIPITPGMTTEFITWWSEEEKSCFQAILEAISPGDVKRIIPTQKGKSKTKKSVPEPLSSQLYPPRLKSVGHKPKKGIETGSGGLFRQFHCEFSRS	WP_117477446.1;RloB domain-containing protein;9%,75%
BVmt3_3	x	20361	21790	+	1430	45.3077	6.03648	7.88751	nad9	√	-1.30199	lncRNA
BVmt3_4	x	30998	32074	-	1077	4.45404	0.593426	0.775393	rps1	√	-1.13472	lncRNA
BVmt3_5	x	32244	32567	-	324	5.55556	0.740184	0.967154	rps7	√	-1.33318	lncRNA
BVmt3_7	u	34825	36461	-	1637	8.52169	1.13537	1.48352	—	√	-1.09553	lncRNA
BVmt3_8	x	38247	40197	-	1951	9.23475	1.23037	1.60766	nad1	√	-1.20211	lncRNA
BVmt3_9	u	40772	41245	-	474	4.43038	0.590273	0.771274	—	√	-1.46029	lncRNA
BVmt3_10	u	41446	41942	-	497	11.831	1.57628	2.05963	—	√	-1.20737	lncRNA
BVmt3_11	u	42562	43186	+	625	3.84	0.511615	0.668497	—	√	-1.09505	lncRNA
BVmt3_15	u	57839	58131	-	293	4.09556	0.545665	0.712987	—	√	-1.23943	lncRNA
BVmt3_12	x	45543	47146	+	1604	18603.6	2478.61	3238.65	cox2	√	-1.25195	lncRNA
BVmt3_12_exon_1	—	45543	45690	+	148	—	—	—	—	—	—	exon
BVmt3_12_exon_2	—	46999	47146	+	148	—	—	—	—	—	—	exon
BVmt3_1	x	20	9324	-	9305	21.949	2.92433	3.82104	matR	—	-1.17482	weak lncRNA
BVmt3_6	u	32781	34739	-	1959	8.0975	1.07885	1.40968	—	—	-1.02104	weak lncRNA
BVmt3_13	u	53549	57397	-	3849	13.9966	1.86481	2.43664	—	—	-1.17986	weak lncRNA
BVmt3_2	x	11001	17066	-	6066	20.2529	2.69835	3.52578	matR	—	-0.985296	weak lncRNA
BVmt3_16	u	58228	64275	-	6048	23.4127	3.11935	4.07586	—	—	-0.111897	weak lncRNA
BVpt indicates the plastidial transcripts of B. glabra.
BVmt1-3 indicate the mitochondrial transcripts locating at mitchondrial chromosomes 1-3 of B. glabra, respectively.
Class_code x was defined by Cuffcompare which indicating the exon of the transcript overlapping with reference genes on the opposite strand.
Class_code u was defined by Cuffcompare which indicating the exon of the transcript locating at intergenic regions of the reference genome.
CPC score denotes the coding potential of the corresponding transcript calculated by Coding Potential Calculator (http://cpc.gao-lab.org/docs/terms.jsp).
LncRNA was identified as ncRNA with length > 200 nt and ORF < 120 aa.
CPC scores between 0 and 1 were considered as transcripts with weak coding potential.
CPC scores between -1 and 0 or ORF ≥ 120 aa were considered as transcripts with weak non-coding potential.
Putative peptide was identified by Framefinder (http://bioweb.pasteur.fr/docs/man/man/framefinder.1.html).

## Sheet: Supplementary table 5 
Supplementary table 5
RNA editing sites of organellar transcripts of Bougainvillea glabra
Chromosome	Position	Transcript	Location region	Strand	Base_Change_type	Change site of Codon	Amino_Acid_Change	BioType	Variants_impact	Coverage-q30	Frequency	P-value
PT	5720	rps16	Intron	-	421C>T	—	—	MODIFIER	—	7327	0.47	0
PT	13713	atpH	Gene downstream	-	66C>T	—	—	MODIFIER	—	62655	0.27	0
PT	17840	rpoC2	Exon	-	2959C>T	1	987His>Tyr	MODERATE	MISSENSE	2040	0.35	0
PT	26485	rpoB	Exon	-	566C>T	2	189Ser>Leu	MODERATE	MISSENSE	1211	0.76	0
PT	26500	rpoB	Exon	-	551C>T	2	184Ser>Leu	MODERATE	MISSENSE	1277	0.58	0
PT	36366	psbZ	Exon	+	50C>T	2	17Ser>Leu	MODERATE	MISSENSE	63806	0.96	0
PT	37530	rps14	Exon	-	149C>T	2	50Ser>Leu	MODERATE	MISSENSE	18648	0.68	0
PT	37599	rps14	Exon	-	80C>T	2	27Ser>Leu	MODERATE	MISSENSE	18164	0.99	0
PT	45670	ycf3	Gene upstream	-	405C>T	—	—	MODIFIER	—	3940	0.77	0
PT	51270	ndhK	Exon	-	65C>T	2	22Ser>Leu	MODERATE	MISSENSE	11131	0.81	0
PT	60088	accD	Exon	+	1388C>T	2	463Pro>Leu	MODERATE	MISSENSE	7231	0.91	0
PT	60887	psaI	Exon	+	85C>T	1	29His>Tyr	MODERATE	MISSENSE	44249	0.58	0
PT	65998	psbL	Exon	-	2C>T	2	1Thr>Met	MODERATE	MISSENSE	38658	0.86	0
PT	67394	petL	Exon	+	5C>T	2	2Pro>Leu	MODERATE	MISSENSE	8695	0.48	0
PT	71784	clpP	Exon	-	556C>T	1	186His>Tyr	MODERATE	MISSENSE	17031	0.88	0
PT	77453	petB	Exon	+	12C>T	3	4Val>Val	LOW	SILENT	75987	0.44	0
PT	77859	petB	Exon	+	418C>T	1	140Arg>Trp	MODERATE	MISSENSE	82000	0.98	0
PT	80531	rpoA	Exon	-	200C>T	2	67Ser>Phe	MODERATE	MISSENSE	4992	0.76	0
PT	95731	ndhB-1	Exon	-	1481C>T	2	494Pro>Leu	MODERATE	MISSENSE	14524	0.92	0
PT	96376	ndhB-1	Exon	-	836C>T	2	279Ser>Leu	MODERATE	MISSENSE	10985	0.74	0
PT	96382	ndhB-1	Exon	-	53C>T	2	277Ser>Leu	MODERATE	MISSENSE	10125	0.77	0
PT	97143	ndhB-1	Exon	-	737C>T	2	246Pro>Leu	MODERATE	MISSENSE	10595	0.79	0
PT	97294	ndhB-1	Exon	-	586C>T	1	196His>Tyr	MODERATE	MISSENSE	10037	0.29	0
PT	97338	ndhB-1	Exon	-	542C>T	2	181Thr>Met	MODERATE	MISSENSE	8845	0.74	0
PT	97413	ndhB-1	Exon	-	467C>T	2	156Pro>Leu	MODERATE	MISSENSE	10277	0.92	0
PT	99103	rps12	Intron	-	435C>T	—	—	MODIFIER	—	7457	0.54	0
PT	113250	ndhF	Exon	-	290C>T	2	97Ser>Leu	MODERATE	MISSENSE	1917	0.93	0
PT	117033	ndhD	Exon	-	1115C>T	2	372Ser>Leu	MODERATE	MISSENSE	3447	0.96	0
PT	117453	ndhD	Exon	-	695C>T	2	232Ser>Leu	MODERATE	MISSENSE	3863	0.92	0
PT	117948	ndhD	Exon	-	200C>T	2	67Ser>Leu	MODERATE	MISSENSE	3764	0.86	0
PT	118878	psaC	Gene upstream	-	158C>T	—	—	MODIFIER	—	29551	0.77	0
PT	120089	ndhG	Exon	-	50C>T	2	17Ser>Leu	MODERATE	MISSENSE	9310	0.77	0
PT	121132	ndhA	Exon	-	1076C>T	2	359Ser>Phe	MODERATE	MISSENSE	5284	0.74	0
PT	121244	ndhA	Exon	-	964C>T	1	322Pro>Ser	MODERATE	MISSENSE	9522	0.86	0
PT	122917	ndhA	Exon	-	341C>T	2	114Ser>Leu	MODERATE	MISSENSE	4684	0.85	0
PT	141570	rps7-2	Gene upstream	+	435C>T	—	—	MODIFIER	—	7446	0.54	0
PT	143260	ndhB-2	Exon	+	467C>T	2	156Pro>Leu	MODERATE	MISSENSE	10283	0.92	0
PT	143335	ndhB-2	Exon	+	542C>T	2	181Thr>Met	MODERATE	MISSENSE	8845	0.74	0
PT	143379	ndhB-2	Exon	+	586C>T	1	196His>Tyr	MODERATE	MISSENSE	10034	0.29	0
PT	143530	ndhB-2	Exon	+	737C>T	2	246Pro>Leu	MODERATE	MISSENSE	10604	0.79	0
PT	144291	ndhB-2	Exon	+	53C>T	2	18Ser>Leu	MODERATE	MISSENSE	10120	0.77	0
PT	144297	ndhB-2	Exon	+	59C>T	2	20Ser>Leu	MODERATE	MISSENSE	10979	0.74	0
PT	144942	ndhB-2	Exon	+	704C>T	2	235Pro>Leu	MODERATE	MISSENSE	14525	0.92	0
MT1	495	cox1	Gene upstream	+	267C>T	—	—	MODIFIER	—	5390	0.56	0
MT1	14767	nad4	Gene downstream	-	130C>T	—	—	MODIFIER	—	70	0.23	6.7e-05
MT1	14947	nad4	Exon	-	1438C>T	1	480Arg>Cys	MODERATE	MISSENSE	244	0.18	3.83e-13
MT1	14952	nad4	Exon	-	1433C>T	2	478Pro>Leu	MODERATE	MISSENSE	277	0.39	5.58e-37
MT1	14968	nad4	Exon	-	1417C>T	1	473His>Tyr	MODERATE	MISSENSE	579	0.58	1.92e-129
MT1	14980	nad4	Exon	-	1405C>T	1	469Arg>Trp	MODERATE	MISSENSE	2271	0.91	0
MT1	16378	nad4.i1	Intron	-	512C>T	—	—	MODIFIER	—	1194	0.88	0
MT1	16934	nad4	Exon	-	1355C>T	2	452Pro>Leu	MODERATE	MISSENSE	10385	0.95	0
MT1	17188	nad4	Exon	-	1101C>T	3	367Tyr>Tyr	LOW	SILENT	16681	0.27	0
MT1	17279	nad4	Exon	-	1010C>T	2	337Pro>Leu	MODERATE	MISSENSE	12737	0.99	0
MT1	17398	nad4	Exon	-	891C>T	3	297Thr>Thr	LOW	SILENT	12054	0.23	0
MT1	17542	nad4	Exon	-	747C>T	3	249Ser>Ser	LOW	SILENT	11443	0.1	1.69e-307
MT1	17854	nad4.i2	Intron	-	1406C>T	—	—	MODIFIER	—	1699	0.28	2.76e-151
MT1	18016	nad4.i2	Intron	-	1244C>T	—	—	MODIFIER	—	1918	0.16	1.03e-90
MT1	19119	nad4.i2	Intron	-	141C>T	—	—	MODIFIER	—	2423	0.74	0
MT1	19272	nad4	Exon	-	449C>T	2	150Pro>Leu	MODERATE	MISSENSE	1376	0.96	0
MT1	19284	nad4	Exon	-	437C>T	2	146Ser>Phe	MODERATE	MISSENSE	361	0.72	4.47e-107
MT1	19345	nad4	Exon	-	376C>T	1	126Arg>Cys	MODERATE	MISSENSE	119	0.32	2.79e-12
MT1	19353	nad4	Exon	-	368C>T	2	123Ser>Phe	MODERATE	MISSENSE	269	0.75	1.71e-85
MT1	19359	nad4	Exon	-	362C>T	2	121Thr>Ile	MODERATE	MISSENSE	979	0.93	0
MT1	19524	nad4	Exon	-	197C>T	2	66Ser>Phe	MODERATE	MISSENSE	2651	0.98	0
MT1	19555	nad4	Exon	-	166C>T	1	56Arg>Trp	MODERATE	MISSENSE	392	0.59	6.59e-88
MT1	19563	nad4	Exon	-	158C>T	2	53Pro>Leu	MODERATE	MISSENSE	217	0.45	4.31e-34
MT1	19614	nad4	Exon	-	107C>T	2	36Ser>Leu	MODERATE	MISSENSE	429	0.55	1.02e-86
MT1	19647	nad4	Exon	-	74C>T	2	25Thr>Ile	MODERATE	MISSENSE	1960	0.74	0
MT1	19692	nad4	Exon	-	29C>T	2	10Ser>Phe	MODERATE	MISSENSE	4565	0.96	0
MT1	21095	—	Intergenic region	-	21095C>T	—	—	MODIFIER	—	378	0.1	1.42e-11
MT1	21226	—	Intergenic region	-	21226C>T	—	—	MODIFIER	—	151	0.19	1.67e-08
MT1	21891	—	Intergenic region	-	21891C>T	—	—	MODIFIER	—	38033	0.97	0
MT1	21897	—	Intergenic region	-	21897C>T	—	—	MODIFIER	—	37352	0.22	0
MT1	21984	—	Intergenic region	-	21984C>T	—	—	MODIFIER	—	4000	0.95	0
MT1	22203	—	Intergenic region	-	22203C>T	—	—	MODIFIER	—	3908	0.7	0
MT1	22473	—	Intergenic region	-	22473C>T	—	—	MODIFIER	—	2658	0.12	1.4e-98
MT1	23614	—	Intergenic region	-	23614C>T	—	—	MODIFIER	—	746	0.34	1.09e-86
MT1	24069	—	Intergenic region	-	24069C>T	—	—	MODIFIER	—	1685	0.34	4.22e-195
MT1	34400	nad1	Exon	-	308C>T	2	103Pro>Leu	MODERATE	MISSENSE	2817	0.5	0
MT1	34401	nad1	Exon	-	307C>T	1	103Pro>Ser	MODERATE	MISSENSE	2885	0.34	6.41E-317
MT1	34443	nad1	Exon	-	265C>T	1	89Arg>Trp	MODERATE	MISSENSE	1597	0.91	0
MT1	34493	nad1	Exon	-	215C>T	2	72Ser>Phe	MODERATE	MISSENSE	4254	0.97	0
MT1	34541	nad1	Exon	-	167C>T	2	56Ser>Leu	MODERATE	MISSENSE	5630	0.98	0
MT1	34706	nad1	Exon	-	2C>T	2	1Thr>Met	MODERATE	MISSENSE	8641	0.69	0
MT1	38695	nad5	Gene upstream	+	408C>T	—	—	MODIFIER	—	1885	0.26	1.23e-152
MT1	39182	nad5	Exon	+	1550C>T	2	517Thr>Ile	MODERATE	MISSENSE	897	0.8	2.12E-317
MT1	39212	nad5	Exon	+	1580C>T	2	527Ser>Leu	MODERATE	MISSENSE	822	0.76	6.73e-271
MT1	39242	nad5	Exon	+	1610C>T	2	537Pro>Leu	MODERATE	MISSENSE	2198	0.77	0
MT1	39297	nad5	Exon	+	1665C>T	3	555Leu>Leu	LOW	SILENT	10700	0.68	0
MT1	39372	nad5	Exon	+	1740C>T	3	580Phe>Phe	LOW	SILENT	21974	0.46	0
MT1	40517	nad5	Exon	+	1895C>T	2	632Ser>Leu	MODERATE	MISSENSE	2159	0.62	0
MT1	40538	nad5	Exon	+	1916C>T	2	639Ser>Phe	MODERATE	MISSENSE	1138	0.61	4.67e-269
MT1	40540	nad5	Exon	+	1918C>T	1	640Arg>Cys	MODERATE	MISSENSE	991	0.49	4.84e-176
MT1	40580	nad5	Exon	+	1958C>T	2	653Ser>Leu	MODERATE	MISSENSE	1179	0.62	5.95e-284
MT1	62684	nad1	Gene downstream	-	475C>T	—	—	MODIFIER	—	1979	0.78	0
MT1	63282	nad1	Exon	-	537C>T	3	179Ser>Phe	LOW	SILENT	1311	0.23	8.81e-91
MT1	63283	nad1	Exon	-	536C>T	2	179Ser>Phe	MODERATE	MISSENSE	1324	0.84	0
MT1	63319	nad1	Exon	-	500C>T	2	167Ser>Leu	MODERATE	MISSENSE	585	0.43	2.55e-87
MT1	63326	nad1	Exon	-	493C>T	1	165Arg>Cys	MODERATE	MISSENSE	439	0.25	7.52e-34
MT1	63329	nad1	Exon	-	490C>T	1	164Pro>Ser	MODERATE	MISSENSE	439	0.41	3.94e-60
MT1	64821	nad1	Exon	-	436C>T	1	146Pro>Ser	MODERATE	MISSENSE	1516	0.63	0
MT1	65652	sdh3	Gene downstream	-	63C>T	—	—	MODIFIER	—	2338	0.93	0
MT1	65832	sdh3	Exon	-	234C>T	3	78Ile>Ile	LOW	SILENT	2406	0.18	3.76e-127
MT1	66010	sdh3	Exon	-	56C>T	2	19Ser>Leu	MODERATE	MISSENSE	2702	0.93	0
MT1	66107	sdh3	Gene upstream	-	42C>T	—	—	MODIFIER	—	2404	0.19	3.42e-145
MT1	66311	sdh3	Gene upstream	-	246C>T	—	—	MODIFIER	—	300	0.16	6.2e-15
MT1	67867	—	Intergenic region	-	67867C>T	—	—	MODIFIER	—	210	0.13	5.03e-08
MT1	68330	—	Intergenic region	-	68330C>T	—	—	MODIFIER	—	104	0.12	0.00140219
MT1	80602	atp9	Exon	+	20C>T	2	7Ser>Leu	MODERATE	MISSENSE	32446	0.95	0
MT1	80632	atp9	Exon	+	50C>T	2	17Ser>Leu	MODERATE	MISSENSE	13523	0.89	0
MT1	80674	atp9	Exon	+	92C>T	2	31Ser>Leu	MODERATE	MISSENSE	4999	0.82	0
MT1	80678	atp9	Exon	+	96C>T	3	32Ile>Ile	LOW	SILENT	5031	0.12	2.75e-159
MT1	80794	atp9	Exon	+	212C>T	2	71Ser>Leu	MODERATE	MISSENSE	69272	0.97	0
MT1	80805	atp9	Exon	+	223C>T	1	75Arg>*	HIGH	NONSENSE	79985	0.97	0
MT1	80898	atp9	Gene downstream	+	91C>T	—	—	MODIFIER	—	36611	0.89	0
MT1	81265	nad5	Exon	+	155C>T	2	52Pro>Leu	MODERATE	MISSENSE	6293	0.5	0
MT1	81980	nad5.i2	Intron	+	639C>T	—	—	MODIFIER	—	4177	0.15	5.91e-182
MT1	82190	nad5	Exon	+	242C>T	2	80Pro>Leu	MODERATE	MISSENSE	3106	0.96	0
MT1	82306	nad5	Exon	+	358C>T	1	120Leu>Phe	MODERATE	MISSENSE	1206	0.79	0
MT1	82322	nad5	Exon	+	374C>T	2	125Pro>Leu	MODERATE	MISSENSE	1822	0.5	0
MT1	82346	nad5	Exon	+	398C>T	2	133Ser>Phe	MODERATE	MISSENSE	3505	0.9	0
MT1	82496	nad5	Exon	+	548C>T	2	183Ser>Leu	MODERATE	MISSENSE	5434	0.95	0
MT1	82501	nad5	Exon	+	553C>T	1	185Arg>Cys	MODERATE	MISSENSE	5160	0.96	0
MT1	82556	nad5	Exon	+	608C>T	2	203Ala>Val	MODERATE	MISSENSE	3241	0.55	0
MT1	82661	nad5	Exon	+	713C>T	2	238Ser>Leu	MODERATE	MISSENSE	7449	0.97	0
MT1	82673	nad5	Exon	+	725C>T	2	242Ser>Leu	MODERATE	MISSENSE	7755	0.98	0
MT1	82783	nad5	Exon	+	835C>T	1	279Pro>Ser	MODERATE	MISSENSE	11139	0.98	0
MT1	83258	nad5	Exon	+	1310C>T	2	437Ser>Leu	MODERATE	MISSENSE	13000	0.72	0
MT1	83664	nad5	Gene downstream	+	270C>T	—	—	MODIFIER	—	4094	0.97	0
MT1	83852	nad5	Gene downstream	+	458C>T	—	—	MODIFIER	—	4200	0.86	0
MT1	84426	—	Intergenic region	+	84426C>T	—	—	MODIFIER	—	130	0.12	0.00018
MT1	88375	BVmt1_25	Weak cRNA	-	4933C>T	—	—	MODIFIER	—	16	0.62	0.00102691
MT1	90691	nad2	Exon	+	609C>T	3	203Thr>Thr	LOW	SILENT	1430	0.14	4.98e-57
MT1	90759	nad2	Exon	+	677C>T	2	226Ser>Phe	MODERATE	MISSENSE	1206	0.83	0
MT1	93428	nad2	Exon	+	759C>T	2	253Ser>Phe	MODERATE	MISSENSE	4957	0.97	0
MT1	93568	nad2	Exon	+	899C>T	1	300His>Tyr	MODERATE	MISSENSE	1440	0.94	0
MT1	93598	nad2	Exon	+	958C>T	1	320Arg>Cys	MODERATE	MISSENSE	263	0.72	6.55e-80
MT1	93602	nad2	Exon	+	962C>T	2	321Thr>Ile	MODERATE	MISSENSE	196	0.2	2.56e-12
MT1	93668	nad2	Exon	+	1028C>T	2	343Ser>Leu	MODERATE	MISSENSE	751	0.8	3.89e-269
MT1	93698	nad2	Exon	+	1058C>T	2	353Ser>Leu	MODERATE	MISSENSE	2523	0.87	0
MT1	93767	nad2	Exon	+	1127C>T	2	376Ser>Leu	MODERATE	MISSENSE	5175	0.98	0
MT1	93886	nad2	Exon	+	1246C>T	1	416Pro>Leu	MODERATE	MISSENSE	895	0.57	9.53e-192
MT1	93887	nad2	Exon	+	1247C>T	2	416Pro>Leu	MODERATE	MISSENSE	893	0.44	4.47e-138
MT1	94047	nad2.i2	Intron	+	127C>T	—	—	MODIFIER	—	1045	0.36	4.95e-125
MT1	95470	nad2	Exon	+	1400C>T	2	467Ser>Leu	MODERATE	MISSENSE	322	0.35	4.32e-38
MT1	95473	nad2	Exon	+	1403C>T	2	468Ser>Phe	MODERATE	MISSENSE	306	0.51	7.2e-57
MT1	95478	nad2	Exon	+	1408C>T	1	470Pro>Ser	MODERATE	MISSENSE	283	0.4	2.23e-39
MT1	96606	—	Intergenic region	+	96606C>T	—	—	MODIFIER	—	14	0.5	0.026
MT1	98397	tRNA-Phe.t	tRNA	+	3C>T	—	—	MODIFIER	—	223	0.66	8.63e-58
MT1	99206	tRNA-Pro.t	Gene downstream	+	495C>T	—	—	MODIFIER	—	4217	0.18	5.88e-215
MT1	99215	tRNA-Pro.t	Gene downstream	+	504C>T	—	—	MODIFIER	—	3743	0.78	0
MT1	99438	tRNA-Pro.t	Gene downstream	+	727C>T	—	—	MODIFIER	—	4540	0.24	0
MT1	99836	atp8	Gene upstream	+	387C>T	—	—	MODIFIER	—	3417	0.18	7.42e-183
MT1	100065	atp8	Gene upstream	+	158C>T	—	—	MODIFIER	—	4925	0.61	0
MT1	100252	atp8	Exon	+	30C>T	3	10Phe>Phe	LOW	SILENT	4030	0.52	0
MT1	100269	atp8	Exon	+	47C>T	2	16Ser>Leu	MODERATE	MISSENSE	4048	0.98	0
MT1	100443	BVmt1_26	Gene upstream	-	90C>T	—	—	MODIFIER	—	26	0.23	0.0496603
MT1	101006	atp8	Gene downstream	+	298C>T	—	—	MODIFIER	—	6457	0.15	8.73e-268
MT1	102016	cox3	Exon	+	311C>T	2	104Ser>Phe	MODERATE	MISSENSE	6108	0.92	0
MT1	102019	cox3	Exon	+	314C>T	2	105Ser>Phe	MODERATE	MISSENSE	6347	0.98	0
MT1	102093	cox3	Exon	+	388C>T	1	130Arg>Trp	MODERATE	MISSENSE	11002	0.99	0
MT1	102585	sdh4	Exon	+	86C>T	2	29Pro>Leu	MODERATE	MISSENSE	5778	0.93	0
MT1	102618	sdh4	Exon	+	119C>T	2	40Ser>Phe	MODERATE	MISSENSE	2751	0.79	0
MT1	102633	sdh4	Exon	+	134C>T	2	45Pro>Leu	MODERATE	MISSENSE	1019	0.88	0
MT1	102689	sdh4	Exon	+	190C>T	1	64His>Tyr	MODERATE	MISSENSE	1646	0.97	0
MT1	102783	sdh4	Exon	+	284C>T	2	95Ser>Phe	MODERATE	MISSENSE	1110	0.71	0
MT1	106324	nad2	Gene downstream	-	8C>T	—	—	MODIFIER	—	3267	0.87	0
MT1	106380	nad2	Exon	-	497C>T	2	166Ser>Leu	MODERATE	MISSENSE	2520	0.84	0
MT1	106449	nad2	Exon	-	428C>T	2	143Pro>Leu	MODERATE	MISSENSE	993	0.63	4.67e-245
MT1	106483	nad2	Exon	-	394C>T	1	132His>Tyr	MODERATE	MISSENSE	361	0.55	1.3e-71
MT1	106510	nad2	Exon	-	367C>T	1	123Arg>Cys	MODERATE	MISSENSE	289	0.12	2.01e-10
MT1	106521	nad2	Exon	-	356C>T	2	119Ser>Leu	MODERATE	MISSENSE	262	0.5	1.1e-46
MT1	106536	nad2	Exon	-	341C>T	2	114Ser>Phe	MODERATE	MISSENSE	343	0.45	3.08e-52
MT1	106640	nad2	Exon	-	237C>T	3	79Asp>Asp	LOW	SILENT	3524	0.51	0
MT1	106654	nad2	Exon	-	223C>T	1	75Leu>Phe	MODERATE	MISSENSE	3675	0.98	0
MT1	106784	nad2.i3	Intron	-	924C>T	—	—	MODIFIER	—	2906	0.5	0
MT1	107835	nad2	Exon	-	26C>T	2	9Ser>Phe	MODERATE	MISSENSE	8783	0.93	0
MT1	107955	nad2	Gene upstream	-	95C>T	—	—	MODIFIER	—	6282	0.82	0
MT1	108192	nad2	Gene upstream	-	332C>T	—	—	MODIFIER	—	4195	0.35	0
MT1	108720	cob	Exon	-	1160C>T	2	387Thr>Met	MODERATE	MISSENSE	16518	0.88	0
MT1	108799	cob	Exon	-	1081C>T	1	361Pro>Ser	MODERATE	MISSENSE	18570	1	0
MT1	108898	cob	Exon	-	982C>T	1	328His>Tyr	MODERATE	MISSENSE	16439	0.98	0
MT1	108972	cob	Exon	-	908C>T	2	303Pro>Leu	MODERATE	MISSENSE	13628	0.99	0
MT1	109072	cob	Exon	-	808C>T	1	270Pro>Ser	MODERATE	MISSENSE	15054	0.99	0
MT1	109312	cob	Exon	-	568C>T	1	190His>Tyr	MODERATE	MISSENSE	19285	0.99	0
MT1	109522	cob	Exon	-	358C>T	1	120Arg>Trp	MODERATE	MISSENSE	5793	0.98	0
MT1	109555	cob	Exon	-	325C>T	1	109His>Tyr	MODERATE	MISSENSE	1806	0.91	0
MT1	109582	cob	Exon	-	298C>T	1	100His>Tyr	MODERATE	MISSENSE	2308	0.96	0
MT1	109594	cob	Exon	-	286C>T	1	96Leu>Phe	MODERATE	MISSENSE	3514	0.99	0
MT1	109838	cob	Exon	-	42C>T	3	14Pro>Pro	LOW	SILENT	10551	0.76	0
MT1	110641	rpl5	Exon	-	518C>T	2	173Pro>Leu	MODERATE	MISSENSE	13703	0.98	0
MT1	110827	rpl5	Exon	-	332C>T	2	111Ser>Leu	MODERATE	MISSENSE	10137	0.68	0
MT1	110839	rpl5	Exon	-	320C>T	2	107Ser>Leu	MODERATE	MISSENSE	10154	0.97	0
MT1	110990	rpl5	Exon	-	169C>T	1	57Pro>Ser	MODERATE	MISSENSE	9533	0.98	0
MT1	111095	rpl5	Exon	-	64C>T	1	22His>Tyr	MODERATE	MISSENSE	751	0.46	3.49e-120
MT1	111100	rpl5	Exon	-	59C>T	2	20Pro>Leu	MODERATE	MISSENSE	567	0.53	3.57e-110
MT1	111112	rpl5	Exon	-	47C>T	2	16Pro>Leu	MODERATE	MISSENSE	848	0.54	5.21e-171
MT1	111254	rpl5	Gene upstream	-	96C>T	—	—	MODIFIER	—	7084	0.93	0
MT1	111265	rpl5	Gene upstream	-	107C>T	—	—	MODIFIER	—	7290	0.94	0
MT1	111892	rps13	Exon	-	249C>T	3	83Leu>Leu	LOW	SILENT	9208	0.16	0
MT1	112019	rps13	Exon	-	122C>T	2	41Ser>Phe	MODERATE	MISSENSE	5182	0.9	0
MT1	112026	rps13	Exon	-	115C>T	1	39Pro>Ser	MODERATE	MISSENSE	4781	0.95	0
MT1	112084	rps13	Exon	-	57C>T	3	19Ile>Ile	LOW	SILENT	6281	0.2	0
MT1	112091	rps13	Exon	-	50C>T	2	17Pro>Leu	MODERATE	MISSENSE	6340	0.12	2.51e-206
MT1	112717	rps13	Gene upstream	-	577C>T	—	—	MODIFIER	—	171	0.11	2.4991e-05
MT1	112980	rps13	Gene upstream	-	840C>T	—	—	MODIFIER	—	207	0.12	4.0372e-07
MT1	121942	atp6	Gene upstream	+	91C>T	—	—	MODIFIER	—	4955	0.95	0
MT1	122034	atp6	Exon	+	2C>T	2	1Thr>Met	MODERATE	MISSENSE	8995	0.96	0
MT1	122123	atp6	Exon	+	91C>T	1	31Pro>Ser	MODERATE	MISSENSE	9364	0.99	0
MT1	122202	atp6	Exon	+	170C>T	2	57Ser>Leu	MODERATE	MISSENSE	9902	0.99	0
MT1	122348	atp6	Exon	+	316C>T	1	106Arg>Cys	MODERATE	MISSENSE	8696	0.99	0
MT1	122546	atp6	Exon	+	514C>T	1	172Pro>Ser	MODERATE	MISSENSE	1605	0.96	0
MT1	122549	atp6	Exon	+	517C>T	1	173His>Tyr	MODERATE	MISSENSE	1526	0.95	0
MT1	122571	atp6	Exon	+	539C>T	2	180Ser>Leu	MODERATE	MISSENSE	1462	0.93	0
MT1	122613	atp6	Exon	+	581C>T	2	194Ser>Leu	MODERATE	MISSENSE	5472	0.99	0
MT1	122750	atp6	Exon	+	718C>T	1	240His>Tyr	MODERATE	MISSENSE	4134	0.99	0
MT1	122793	atp6	Exon	+	761C>T	2	254Thr>Ile	MODERATE	MISSENSE	596	0.6	3.5e-138
MT1	122804	atp6	Exon	+	772C>T	1	258Gln>*	HIGH	NONSENSE	270	0.41	2.79e-38
MT1	126389	ccmFc	Exon	-	1327C>T	1	443Arg>*	HIGH	NONSENSE	1233	0.99	0
MT1	126470	ccmFc	Exon	-	1246C>T	1	416Arg>Trp	MODERATE	MISSENSE	1593	0.98	0
MT1	126544	ccmFc	Exon	-	1172C>T	2	391Ser>Leu	MODERATE	MISSENSE	1670	0.98	0
MT1	126565	ccmFc	Exon	-	1151C>T	2	384Pro>Leu	MODERATE	MISSENSE	1891	0.98	0
MT1	128236	ccmFc	Exon	-	406C>T	1	136Arg>Cys	MODERATE	MISSENSE	738	0.97	0
MT1	128251	ccmFc	Exon	-	391C>T	1	131Arg>Cys	MODERATE	MISSENSE	648	0.92	1.18e-302
MT1	128332	ccmFc	Exon	-	310C>T	1	104Arg>Cys	MODERATE	MISSENSE	675	0.97	0
MT1	128467	ccmFc	Exon	-	175C>T	1	59Leu>Leu	LOW	SILENT	142	0.63	1.27e-34
MT1	128487	ccmFc	Exon	-	155C>T	2	52Ser>Leu	MODERATE	MISSENSE	63	0.67	1.03e-15
MT1	128491	ccmFc	Exon	-	151C>T	1	51Pro>Ser	MODERATE	MISSENSE	31	0.35	0.0016
MT1	128496	ccmFc	Exon	-	146C>T	2	49Pro>Leu	MODERATE	MISSENSE	25	0.4	0.0032
MT1	128520	ccmFc	Exon	-	122C>T	2	41Ser>Phe	MODERATE	MISSENSE	26	0.35	0.0066
MT1	128539	ccmFc	Exon	-	103C>T	1	35Pro>Ser	MODERATE	MISSENSE	30	0.3	0.007
MT1	128592	ccmFc	Exon	-	50C>T	2	17Pro>Leu	MODERATE	MISSENSE	174	0.84	3.32e-63
MT1	128604	ccmFc	Exon	-	38C>T	2	13Ser>Phe	MODERATE	MISSENSE	272	0.9	1.07e-120
MT1	128681	ccmFc	Gene upstream	-	40C>T	—	—	MODIFIER	—	675	0.21	1.77e-45
MT1	129681	—	Intergenic region	-	129681C>T	—	—	MODIFIER	—	490	0.15	1.11e-22
MT1	130647	ccmFn	Gene downstream	-	436C>T	—	—	MODIFIER	—	253	0.13	1.51e-09
MT1	130742	ccmFn	Gene downstream	-	341C>T	—	—	MODIFIER	—	240	0.18	1.67e-13
MT1	130819	ccmFn	Gene downstream	-	264C>T	—	—	MODIFIER	—	238	0.12	1.26e-08
MT1	131304	ccmFn	Exon	-	1501C>T	1	501Pro>Ser	MODERATE	MISSENSE	1857	0.97	0
MT1	131373	ccmFn	Exon	-	1432C>T	1	478Leu>Phe	MODERATE	MISSENSE	471	0.87	1.21e-194
MT1	131418	ccmFn	Exon	-	1387C>T	1	463Arg>Cys	MODERATE	MISSENSE	81	0.26	1.67e-06
MT1	131436	ccmFn	Exon	-	1369C>T	1	457Arg>Trp	MODERATE	MISSENSE	71	0.49	6.02e-12
MT1	131519	ccmFn	Exon	-	1286C>T	2	429Pro>Leu	MODERATE	MISSENSE	113	0.43	8.09e-17
MT1	131547	ccmFn	Exon	-	1258C>T	1	420Arg>Trp	MODERATE	MISSENSE	280	0.85	7e-112
MT1	131630	ccmFn	Exon	-	1175C>T	2	392Ser>Leu	MODERATE	MISSENSE	915	0.7	8.76e-268
MT1	131848	ccmFn	Exon	-	957C>T	3	319Val>Val	LOW	SILENT	1511	0.13	1.33e-54
MT1	132014	ccmFn	Exon	-	791C>T	2	264Ser>Leu	MODERATE	MISSENSE	303	0.88	3.43e-130
MT1	132029	ccmFn	Exon	-	776C>T	2	259Pro>Leu	MODERATE	MISSENSE	184	0.82	1.1e-68
MT1	132041	ccmFn	Exon	-	764C>T	2	255Ser>Leu	MODERATE	MISSENSE	48	0.21	0.0039
MT1	132063	ccmFn	Exon	-	742C>T	1	248Arg>Cys	MODERATE	MISSENSE	179	0.85	5.29e-71
MT1	132110	ccmFn	Exon	-	695C>T	2	232Pro>Leu	MODERATE	MISSENSE	500	0.9	8.84e-224
MT1	132210	ccmFn	Exon	-	595C>T	1	199His>Tyr	MODERATE	MISSENSE	1163	0.11	1.68e-35
MT1	132258	ccmFn	Exon	-	547C>T	1	183Leu>Phe	MODERATE	MISSENSE	1150	0.2	1.89e-69
MT1	132522	ccmFn	Exon	-	283C>T	1	95Leu>Phe	MODERATE	MISSENSE	297	0.53	4.25e-58
MT1	132542	ccmFn	Exon	-	263C>T	2	88Pro>Leu	MODERATE	MISSENSE	159	0.7	1.29e-44
MT1	132549	ccmFn	Exon	-	256C>T	1	86Arg>Trp	MODERATE	MISSENSE	168	0.62	1.42e-39
MT1	132654	ccmFn	Exon	-	151C>T	1	51Pro>Ser	MODERATE	MISSENSE	781	0.92	0
MT1	132767	ccmFn	Exon	-	38C>T	2	13Pro>Leu	MODERATE	MISSENSE	769	0.91	0
MT1	137532	—	Intergenic region	-	137532C>T	—	—	MODIFIER	—	10	0.6	0.034
MT1	145013	nad7	Exon	+	38C>T	2	13Ser>Leu	MODERATE	MISSENSE	6809	0.79	0
MT1	145052	nad7	Exon	+	77C>T	2	26Ser>Leu	MODERATE	MISSENSE	9270	0.82	0
MT1	147013	nad7.i2	Intron	+	933C>T	—	—	MODIFIER	—	1912	0.52	0
MT1	147033	nad7	Exon	+	224C>T	2	75Thr>Met	MODERATE	MISSENSE	3290	0.83	0
MT1	147053	nad7	Exon	+	244C>T	1	82His>Tyr	MODERATE	MISSENSE	1297	0.35	4.36e-150
MT1	147144	nad7	Exon	+	335C>T	2	112Ser>Leu	MODERATE	MISSENSE	961	0.56	1.06e-202
MT1	147153	nad7	Exon	+	344C>T	2	115Ser>Leu	MODERATE	MISSENSE	2347	0.74	0
MT1	147254	nad7	Exon	+	445C>T	1	149Pro>Ser	MODERATE	MISSENSE	13362	0.92	0
MT1	147342	nad7	Exon	+	533C>T	2	178Ser>Phe	MODERATE	MISSENSE	18106	0.96	0
MT1	147387	nad7	Exon	+	578C>T	2	193Ser>Leu	MODERATE	MISSENSE	21816	0.97	0
MT1	147488	nad7	Exon	+	679C>T	1	227Pro>Ser	MODERATE	MISSENSE	22594	0.93	0
MT1	148637	nad7	Exon	+	769C>T	1	257Arg>Cys	MODERATE	MISSENSE	17180	0.97	0
MT1	149879	nad7.i4	Intron	+	1087C>T	—	—	MODIFIER	—	1520	0.51	1.96e-279
MT1	149978	nad7.i4	Intron	+	1186C>T	—	—	MODIFIER	—	1505	0.12	4.69e-52
MT1	150504	nad7	Exon	+	926C>T	2	309Ser>Leu	MODERATE	MISSENSE	9135	0.73	0
MT1	150522	nad7	Exon	+	944C>T	2	315Pro>Leu	MODERATE	MISSENSE	4678	0.97	0
MT1	150551	nad7	Exon	+	973C>T	1	325Pro>Ser	MODERATE	MISSENSE	1769	0.87	0
MT1	150635	nad7	Exon	+	1057C>T	1	353Arg>Cys	MODERATE	MISSENSE	301	0.59	3.43e-67
MT1	150666	nad7	Exon	+	1088C>T	2	363Ser>Leu	MODERATE	MISSENSE	227	0.31	5.81e-23
MT1	150681	nad7	Exon	+	1103C>T	2	368Ser>Phe	MODERATE	MISSENSE	195	0.2	6.7e-12
MT1	150702	nad7	Exon	+	1124C>T	2	375Pro>Leu	MODERATE	MISSENSE	477	0.79	2.17e-162
MT1	150744	nad7	Exon	+	1166C>T	2	389Ser>Phe	MODERATE	MISSENSE	511	0.8	2.43e-178
MT1	150947	nad7	Gene downstream	+	184C>T	—	—	MODIFIER	—	150	0.13	6.19e-06
MT1	151025	BVmt1_42	ncRNA	-	7985C>T	—	—	MODIFIER	—	12	0.5	0.0343249
MT1	152022	—	Intergenic region	+	152022C>T	—	—	MODIFIER	—	115	0.21	2.87e-07
MT1	158653	tRNA-Trp	Gene downstream	+	226C>T	—	—	MODIFIER	—	3987	0.35	0
MT1	160588	—	Intergenic region	+	160588C>T	—	—	MODIFIER	—	2755	0.12	2.35e-87
MT2	6118	BVmt2_4	Weak cRNA	-	13749C>T	—	—	MODIFIER	—	393	0.16	1.18857e-19
MT2	20672	—	Intergenic region	+	20672C>T	—	—	MODIFIER	—	239	0.1	2.18e-07
MT2	21005	mttB	Gene upstream	+	771C>T	—	—	MODIFIER	—	228	0.95	4.47e-113
MT2	21151	mttB	Gene upstream	+	625C>T	—	—	MODIFIER	—	332	0.32	1.25e-33
MT2	21259	mttB	Gene upstream	+	517C>T	—	—	MODIFIER	—	440	0.54	8.96e-87
MT2	21727	mttB	Gene upstream	+	49C>T	—	—	MODIFIER	—	406	0.42	3.36e-58
MT2	21796	mttB	Exon	+	21C>T	3	7Phe>Phe	LOW	SILENT	299	0.53	7.14e-60
MT2	21800	mttB	Exon	+	25C>T	1	9Leu>Leu	LOW	SILENT	261	0.12	7.51e-10
MT2	21839	mttB	Exon	+	64C>T	1	22Arg>Trp	MODERATE	MISSENSE	160	0.77	2.39e-52
MT2	21875	mttB	Exon	+	100C>T	1	34Arg>Cys	MODERATE	MISSENSE	104	0.17	1.93e-05
MT2	21887	mttB	Exon	+	112C>T	1	38Pro>Ser	MODERATE	MISSENSE	96	0.11	0.0025
MT2	21953	mttB	Exon	+	178C>T	1	60Arg>Cys	MODERATE	MISSENSE	62	0.39	7.84e-08
MT2	21963	mttB	Exon	+	188C>T	2	63Ser>Leu	MODERATE	MISSENSE	69	0.32	5.3e-07
MT2	21977	mttB	Exon	+	202C>T	1	68Pro>Ser	MODERATE	MISSENSE	123	0.43	5.57e-18
MT2	22037	mttB	Exon	+	262C>T	1	88His>Tyr	MODERATE	MISSENSE	259	0.64	5.76e-65
MT2	22106	mttB	Exon	+	331C>T	1	111His>Tyr	MODERATE	MISSENSE	271	0.15	4.57e-12
MT2	22148	mttB	Exon	+	373C>T	1	125Leu>Phe	MODERATE	MISSENSE	108	0.6	4.26e-24
MT2	22154	mttB	Exon	+	379C>T	1	127Arg>Trp	MODERATE	MISSENSE	101	0.23	4.57e-07
MT2	22182	mttB	Exon	+	407C>T	2	136Pro>Leu	MODERATE	MISSENSE	84	0.49	2.47e-14
MT2	22280	mttB	Exon	+	505C>T	1	169Pro>Ser	MODERATE	MISSENSE	108	0.36	1.02e-12
MT2	22316	mttB	Exon	+	541C>T	1	181Arg>Cys	MODERATE	MISSENSE	116	0.18	2.57e-06
MT2	22385	mttB	Exon	+	610C>T	1	204Pro>Ser	MODERATE	MISSENSE	105	0.21	1.11e-06
MT2	22442	mttB	Exon	+	667C>T	1	223Arg>Cys	MODERATE	MISSENSE	72	0.77	2.27e-21
MT2	22458	mttB	Exon	+	683C>T	2	228Ser>Leu	MODERATE	MISSENSE	116	0.49	9.95e-20
MT2	22488	mttB	Exon	+	713C>T	2	238Ser>Leu	MODERATE	MISSENSE	195	0.87	3e-76
MT2	22639	mttB	Gene downstream	+	75C>T	—	—	MODIFIER	—	831	0.38	2.26e-104
MT2	22666	mttB	Gene downstream	+	102C>T	—	—	MODIFIER	—	908	0.22	7.53e-61
MT2	23072	mttB	Gene downstream	+	508C>T	—	—	MODIFIER	—	1035	0.13	1.33e-36
MT2	23124	mttB	Gene downstream	+	560C>T	—	—	MODIFIER	—	757	0.32	4.75e-77
MT2	26409	—	Intergenic region	+	26409C>T	—	—	MODIFIER	—	173	0.23	4.59e-12
MT2	26853	—	Intergenic region	+	26853C>T	—	—	MODIFIER	—	123	0.2	2.61e-07
MT2	27851	—	Intergenic region	+	27851C>T	—	—	MODIFIER	—	173	0.31	1.82e-17
MT2	28220	—	Intergenic region	+	28220C>T	—	—	MODIFIER	—	216	0.5	1.15e-38
MT2	29502	—	Intergenic region	+	29502C>T	—	—	MODIFIER	—	294	0.19	6.01e-17
MT2	29553	—	Intergenic region	+	29553C>T	—	—	MODIFIER	—	293	0.39	7.08e-39
MT2	30139	—	Intergenic region	+	30139C>T	—	—	MODIFIER	—	606	0.44	3.49e-93
MT2	30654	—	Intergenic region	+	30654C>T	—	—	MODIFIER	—	790	0.16	3.2e-37
MT2	30846	nad4L	Gene upstream	+	910C>T	—	—	MODIFIER	—	1553	0.92	0
MT2	30936	nad4L	Gene upstream	+	820C>T	—	—	MODIFIER	—	1752	0.2	1.87e-101
MT2	31107	nad4L	Gene upstream	+	649C>T	—	—	MODIFIER	—	1058	0.26	2.84e-85
MT2	31130	nad4L	Gene upstream	+	626C>T	—	—	MODIFIER	—	1238	0.74	0
MT2	31511	nad4L	Gene upstream	+	245C>T	—	—	MODIFIER	—	4435	0.67	0
MT2	31689	nad4L	Gene upstream	+	67C>T	—	—	MODIFIER	—	2557	0.14	1.32e-99
MT2	31757	nad4L	Exon	+	2C>T	2	1Thr>Met	MODERATE	MISSENSE	554	0.86	4.29e-225
MT2	31791	nad4L	Exon	+	36C>T	3	12Ile>Ile	LOW	SILENT	211	0.17	1.32e-10
MT2	31810	nad4L	Exon	+	55C>T	1	19Arg>Trp	MODERATE	MISSENSE	178	0.13	3.73e-07
MT2	31850	nad4L	Exon	+	95C>T	2	32Ser>Leu	MODERATE	MISSENSE	160	0.68	2.47e-43
MT2	31865	nad4L	Exon	+	110C>T	2	37Ser>Leu	MODERATE	MISSENSE	193	0.25	1.82e-15
MT2	31913	nad4L	Exon	+	158C>T	2	53Ser>Leu	MODERATE	MISSENSE	1693	0.88	0
MT2	31952	nad4L	Exon	+	197C>T	2	66Pro>Leu	MODERATE	MISSENSE	3773	0.94	0
MT2	32098	nad4L	Gene downstream	+	40C>T	—	—	MODIFIER	—	5173	0.31	0
MT2	32238	atp4	Exon	+	14C>T	2	5Ser>Phe	MODERATE	MISSENSE	3272	0.97	0
MT2	32298	atp4	Exon	+	74C>T	2	25Ser>Leu	MODERATE	MISSENSE	3390	0.98	0
MT2	32424	atp4	Exon	+	200C>T	2	67Ser>Leu	MODERATE	MISSENSE	783	0.95	0
MT2	32436	atp4	Exon	+	212C>T	2	71Pro>Leu	MODERATE	MISSENSE	546	0.32	3.09e-57
MT2	32457	atp4	Exon	+	233C>T	2	78Pro>Leu	MODERATE	MISSENSE	840	0.57	7.42e-180
MT2	32460	atp4	Exon	+	236C>T	2	79Pro>Leu	MODERATE	MISSENSE	1259	0.84	0
MT2	32604	atp4	Exon	+	380C>T	2	127Ser>Leu	MODERATE	MISSENSE	8182	1	0
MT2	32616	atp4	Exon	+	392C>T	2	131Pro>Leu	MODERATE	MISSENSE	8777	0.99	0
MT2	33194	ccmC	Gene upstream	+	55C>T	—	—	MODIFIER	—	1971	0.34	5.74e-217
MT2	33299	ccmC	Exon	+	51C>T	3	17Phe>Phe	LOW	SILENT	1294	0.15	3.89e-54
MT2	33318	ccmC	Exon	+	70C>T	1	24His>Tyr	MODERATE	MISSENSE	1059	0.87	0
MT2	33348	ccmC	Exon	+	100C>T	1	34Leu>Phe	MODERATE	MISSENSE	1251	0.9	0
MT2	33399	ccmC	Exon	+	151C>T	1	51Arg>Trp	MODERATE	MISSENSE	1278	0.93	0
MT2	33496	ccmC	Exon	+	248C>T	2	83Thr>Ile	MODERATE	MISSENSE	877	0.85	0
MT2	33546	ccmC	Exon	+	298C>T	1	100Arg>Trp	MODERATE	MISSENSE	325	0.65	8.38e-82
MT2	33610	ccmC	Exon	+	362C>T	2	121Ser>Leu	MODERATE	MISSENSE	112	0.48	9.78e-19
MT2	33661	ccmC	Exon	+	413C>T	2	138Pro>Leu	MODERATE	MISSENSE	76	0.28	1.54e-06
MT2	33673	ccmC	Exon	+	425C>T	2	142Ser>Leu	MODERATE	MISSENSE	69	0.14	0.0046
MT2	33714	ccmC	Exon	+	466C>T	1	156Pro>Ser	MODERATE	MISSENSE	53	0.23	0.001
MT2	33736	ccmC	Exon	+	488C>T	2	163Ser>Leu	MODERATE	MISSENSE	52	0.17	0.0084
MT2	33783	ccmC	Exon	+	535C>T	1	179Pro>Ser	MODERATE	MISSENSE	42	0.21	0.0076
MT2	33829	ccmC	Exon	+	581C>T	2	194Ser>Leu	MODERATE	MISSENSE	62	0.27	2.61e-05
MT2	33834	ccmC	Exon	+	586C>T	1	196Arg>Cys	MODERATE	MISSENSE	60	0.13	0.016
MT2	33865	ccmC	Exon	+	617C>T	2	206Pro>Leu	MODERATE	MISSENSE	60	0.23	0.00025
MT2	33871	ccmC	Exon	+	623C>T	2	208Pro>Leu	MODERATE	MISSENSE	56	0.14	0.016
MT2	35531	—	Intergenic region	+	35531C>T	—	—	MODIFIER	—	10	0.6	0.032
MT2	43579	—	Intergenic region	+	43579C>T	—	—	MODIFIER	—	2400	0.55	0
MT2	43756	—	Intergenic region	+	43756C>T	—	—	MODIFIER	—	1997	0.28	1.53e-171
MT2	43903	—	Intergenic region	+	43903C>T	—	—	MODIFIER	—	888	0.48	3.21e-152
MT2	45867	rps3	Exon	+	363C>T	3	121Ile>Ile	LOW	SILENT	2762	0.24	3.96e-201
MT2	46061	rps3	Exon	+	557C>T	2	186Ser>Leu	MODERATE	MISSENSE	3058	0.92	0
MT2	46262	rps3	Exon	+	758C>T	2	253Ser>Leu	MODERATE	MISSENSE	4040	0.94	0
MT2	46580	rps3	Exon	+	1076C>T	2	359Pro>Leu	MODERATE	MISSENSE	4455	0.92	0
MT2	46913	rps3	Exon	+	1409C>T	2	470Pro>Leu	MODERATE	MISSENSE	5026	0.97	0
MT2	46940	rps3	Exon	+	1436C>T	2	479Pro>Leu	MODERATE	MISSENSE	4528	0.97	0
MT2	47316	rps3	Gene downstream	+	111C>T	—	—	MODIFIER	—	7376	0.99	0
MT2	47444	rps3	Gene downstream	+	239C>T	—	—	MODIFIER	—	8430	0.98	0
MT2	47619	nad1	Gene upstream	+	330C>T	—	—	MODIFIER	—	9086	0.96	0
MT2	47962	nad1	Exon	+	734C>T	2	245Ser>Leu	MODERATE	MISSENSE	1418	0.3	1.94e-132
MT2	47968	nad1	Exon	+	740C>T	2	247Ser>Phe	MODERATE	MISSENSE	1168	0.24	4.8e-84
MT2	47971	nad1	Exon	+	743C>T	2	248Pro>Leu	MODERATE	MISSENSE	1128	0.16	1.19e-53
MT2	47983	nad1	Exon	+	755C>T	2	252Pro>Leu	MODERATE	MISSENSE	1607	0.33	5.61e-175
MT2	48007	nad1	Exon	+	779C>T	2	260Ser>Phe	MODERATE	MISSENSE	2922	0.69	0
MT2	48126	nad1	Exon	+	898C>T	1	300Arg>Trp	MODERATE	MISSENSE	7983	0.98	0
MT2	48156	nad1	Exon	+	928C>T	1	310Arg>Trp	MODERATE	MISSENSE	9299	0.95	0
MT2	55425	atp1	Exon	+	1064C>T	2	355Ser>Leu	MODERATE	MISSENSE	32984	0.99	0
MT2	55539	atp1	Exon	+	1178C>T	2	393Pro>Leu	MODERATE	MISSENSE	38443	0.99	0
MT2	55653	atp1	Exon	+	1292C>T	2	431Pro>Leu	MODERATE	MISSENSE	45779	0.99	0
MT2	55776	atp1	Exon	+	1415C>T	2	472Pro>Leu	MODERATE	MISSENSE	55243	0.99	0
MT2	80083	ccmB	Gene downstream	-	17C>T	—	—	MODIFIER	—	89	0.2	1.62e-05
MT2	80125	ccmB	Exon	-	596C>T	2	199Ser>Leu	MODERATE	MISSENSE	87	0.78	7.23e-29
MT2	80170	ccmB	Exon	-	551C>T	2	184Ser>Leu	MODERATE	MISSENSE	49	0.2	0.004
MT2	80207	ccmB	Exon	-	514C>T	1	172Arg>Cys	MODERATE	MISSENSE	45	0.24	0.002
MT2	80236	ccmB	Exon	-	485C>T	2	162Ser>Leu	MODERATE	MISSENSE	44	0.16	0.03
MT2	80254	ccmB	Exon	-	467C>T	2	156Ser>Leu	MODERATE	MISSENSE	61	0.23	0.00026
MT2	80329	ccmB	Exon	-	392C>T	2	131Pro>Leu	MODERATE	MISSENSE	184	0.82	3.52e-66
MT2	80354	ccmB	Exon	-	367C>T	1	123Arg>Trp	MODERATE	MISSENSE	258	0.54	5.95e-52
MT2	80417	ccmB	Exon	-	304C>T	1	102Arg>Cys	MODERATE	MISSENSE	424	0.82	7.94e-155
MT2	80435	ccmB	Exon	-	286C>T	1	96Arg>Trp	MODERATE	MISSENSE	427	0.25	3.58e-32
MT2	80561	ccmB	Exon	-	160C>T	1	54Pro>Ser	MODERATE	MISSENSE	73	0.15	0.0023
MT2	80593	ccmB	Exon	-	128C>T	2	43Ser>Leu	MODERATE	MISSENSE	51	0.33	2.12e-05
MT2	80641	ccmB	Exon	-	80C>T	2	27Ser>Leu	MODERATE	MISSENSE	84	0.64	1.1e-19
MT2	80664	ccmB	Exon	-	57C>T	3	19Ile>Ile	LOW	SILENT	147	0.28	6.72e-13
MT2	80682	ccmB	Exon	-	39C>T	3	13Ile>Ile	LOW	SILENT	362	0.2	1.03e-20
MT2	80693	ccmB	Exon	-	28C>T	1	10His>Tyr	MODERATE	MISSENSE	596	0.88	4.08e-244
MT2	80816	ccmB	Gene upstream	-	96C>T	—	—	MODIFIER	—	824	0.2	1.51e-51
MT2	80965	ccmB	Gene upstream	-	245C>T	—	—	MODIFIER	—	288	0.14	1.07e-11
MT2	81086	—	Intergenic region	+	81086C>T	—	—	MODIFIER	—	15	0.4	0.0400383
MT2	81296	ccmB	Gene upstream	-	576C>T	—	—	MODIFIER	—	162	0.18	8.51e-09
MT2	82600	—	Intergenic region	-	82600C>T	—	—	MODIFIER	—	65	0.63	1.95e-12
MT2	84176	rps4	Exon	+	50C>T	2	17Ser>Leu	MODERATE	MISSENSE	1225	0.41	3.71e-167
MT2	84187	rps4	Exon	+	61C>T	1	21Arg>Trp	MODERATE	MISSENSE	1253	0.71	0
MT2	84271	rps4	Exon	+	145C>T	1	49Pro>Ser	MODERATE	MISSENSE	2525	0.87	0
MT2	84322	rps4	Exon	+	196C>T	1	66Pro>Ser	MODERATE	MISSENSE	2458	0.94	0
MT2	84404	rps4	Exon	+	278C>T	2	93Pro>Leu	MODERATE	MISSENSE	571	0.55	1.79e-108
MT2	84428	rps4	Exon	+	302C>T	2	101Pro>Leu	MODERATE	MISSENSE	863	0.86	3.95e-323
MT2	84473	rps4	Exon	+	347C>T	2	116Pro>Leu	MODERATE	MISSENSE	1868	0.91	0
MT2	84612	rps4	Exon	+	486C>T	3	162Ile>Ile	LOW	SILENT	3869	0.55	0
MT2	85062	rps4	Exon	+	936C>T	3	312Ile>Ile	LOW	SILENT	1846	0.25	1.88e-139
MT2	85082	rps4	Exon	+	956C>T	2	319Ser>Leu	MODERATE	MISSENSE	1406	0.86	0
MT2	85118	rps4	Exon	+	992C>T	2	331Ser>Phe	MODERATE	MISSENSE	600	0.84	3.9e-231
MT2	85169	rps4	Exon	+	1043C>T	2	348Pro>Leu	MODERATE	MISSENSE	224	0.77	1.24e-72
MT2	85178	rps4	Exon	+	1052C>T	2	351Pro>Leu	MODERATE	MISSENSE	462	0.63	7.89e-113
MT2	85183	rps4	Exon	+	1057C>T	1	353Arg>Trp	MODERATE	MISSENSE	539	0.59	1.98e-119
MT2	85603	nad6	Gene upstream	+	81C>T	—	—	MODIFIER	—	14514	0.84	0
MT2	85709	nad6	Exon	+	26C>T	2	9Pro>Leu	MODERATE	MISSENSE	8848	0.98	0
MT2	85766	nad6	Exon	+	83C>T	2	28Ser>Leu	MODERATE	MISSENSE	1012	0.91	0
MT2	85771	nad6	Exon	+	88C>T	1	30Pro>Ser	MODERATE	MISSENSE	211	0.1	1.68761e-06
MT2	85829	nad6	Exon	+	146C>T	2	49Ser>Phe	MODERATE	MISSENSE	577	0.36	9.44e-68
MT2	85844	nad6	Exon	+	161C>T	2	54Pro>Leu	MODERATE	MISSENSE	1908	0.69	0
MT2	85874	nad6	Exon	+	191C>T	2	64Ser>Leu	MODERATE	MISSENSE	5671	0.99	0
MT2	85989	nad6	Exon	+	306C>T	3	102Phe>Phe	LOW	SILENT	22866	0.17	0
MT2	86252	nad6	Exon	+	569C>T	2	190Ser>Phe	MODERATE	MISSENSE	13651	0.99	0
MT2	86883	nad6	Gene downstream	+	582C>T	—	—	MODIFIER	—	73	0.22	6.06126e-05
MT2	91538	BVmt2_30	Weak ncRNA	+	302C>T	—	—	MODIFIER	—	232	0.14	1.4e-09
MT2	91932	BVmt2_30	Weak ncRNA	+	696C>T	—	—	MODIFIER	—	159	0.19	3.72e-09
MT2	97206	—	Intergenic region	-	97206C>T	—	—	MODIFIER	—	44	0.41	1.01e-05
MT3	2963	BVmt3_1	Weak ncRNA	-	6362C>T	—	—	MODIFIER	—	18	0.33	0.0438416
MT3	7138	—	Intergenic region	+	7138C>T	—	—	MODIFIER	—	405	0.29	2.11e-36
MT3	7184	—	Intergenic region	+	7184C>T	—	—	MODIFIER	—	402	0.11	1.01e-11
MT3	8213	matR	Gene upstream	+	964C>T	—	—	MODIFIER	—	661	0.22	9.44e-46
MT3	8448	matR	Gene upstream	+	729C>T	—	—	MODIFIER	—	570	0.69	7.32e-162
MT3	8497	matR	Gene upstream	+	680C>T	—	—	MODIFIER	—	634	0.74	2.61e-200
MT3	9133	matR	Gene upstream	+	44C>T	—	—	MODIFIER	—	966	0.94	0
MT3	9149	matR	Gene upstream	+	28C>T	—	—	MODIFIER	—	1307	0.61	3.06E-311
MT3	9202	matR	Exon	+	26C>T	2	9Pro>Leu	MODERATE	MISSENSE	2306	0.89	0
MT3	9412	matR	Exon	+	236C>T	2	79Ser>Phe	MODERATE	MISSENSE	4309	0.89	0
MT3	9502	matR	Exon	+	326C>T	2	109Pro>Leu	MODERATE	MISSENSE	720	0.9	1.75e-312
MT3	9589	matR	Exon	+	413C>T	2	138Ser>Leu	MODERATE	MISSENSE	692	0.87	4.41e-289
MT3	10721	matR	Exon	+	1545C>T	3	515Pro>Pro	LOW	SILENT	958	0.1	1.4e-27
MT3	10855	matR	Exon	+	1679C>T	2	560Ser>Phe	MODERATE	MISSENSE	320	0.83	1.24e-120
MT3	10856	matR	Exon	+	1680C>T	3	560Ser>Ser	LOW	SILENT	306	0.35	1.69e-35
MT3	10876	matR	Exon	+	1700C>T	2	567Pro>Leu	MODERATE	MISSENSE	150	0.29	4.74e-14
MT3	10896	matR	Exon	+	1720C>T	1	574Arg>Cys	MODERATE	MISSENSE	87	0.3	3.37e-08
MT3	10910	matR	Exon	+	1734C>T	3	578Tyr>Tyr	LOW	SILENT	65	0.26	2.65e-05
MT3	10963	matR	Exon	+	1787C>T	2	596Pro>Leu	MODERATE	MISSENSE	52	0.27	0.00022
MT3	11002	matR	Exon	+	1826C>T	2	609Pro>Leu	MODERATE	MISSENSE	440	0.89	4.74e-187
MT3	11020	matR	Exon	+	1844C>T	2	615Ser>Leu	MODERATE	MISSENSE	603	0.94	6.09e-289
MT3	21901	nad9	Exon	-	328C>T	1	110Arg>Trp	MODERATE	MISSENSE	10172	1	0
MT3	21931	nad9	Exon	-	298C>T	1	100Pro>Ser	MODERATE	MISSENSE	11588	0.99	0
MT3	22116	nad9	Exon	-	113C>T	2	38Pro>Leu	MODERATE	MISSENSE	6511	0.99	0
MT3	22137	nad9	Exon	-	92C>T	2	31Ser>Phe	MODERATE	MISSENSE	7249	0.98	0
MT3	22315	nad9	Gene upstream	-	87C>T	—	—	MODIFIER	—	5383	0.97	0
MT3	24218	—	Intergenic region	-	24218C>T	—	—	MODIFIER	—	115	0.2	8.45e-07
MT3	28723	—	Intergenic region	+	28723C>T	—	—	MODIFIER	—	59	0.19	0.00206663
MT3	30573	rps1	Exon	+	45C>T	3	15Ser>Ser	LOW	SILENT	1134	0.21	1.4e-70
MT3	30689	rps1	Exon	+	161C>T	2	54Pro>Leu	MODERATE	MISSENSE	2218	0.95	0
MT3	30740	rps1	Exon	+	212C>T	2	71Ser>Phe	MODERATE	MISSENSE	2766	0.72	0
MT3	31876	rps7	Gene upstream	+	68C>T	—	—	MODIFIER	—	4039	0.99	0
MT3	32252	rps7	Exon	+	309C>T	3	103Tyr>Tyr	LOW	SILENT	6238	0.65	0
MT3	32275	rps7	Exon	+	332C>T	2	111Ser>Leu	MODERATE	MISSENSE	6807	1	0
MT3	42771	—	Intergenic region	-	42771C>T	—	—	MODIFIER	—	58	0.34	1.78e-06
MT3	43092	—	Intergenic region	-	43092C>T	—	—	MODIFIER	—	327	0.23	1.01e-23
MT3	43740	rps12	Gene downstream	-	428C>T	—	—	MODIFIER	—	109	0.28	7.35e-10
MT3	44262	rps12	Exon	-	284C>T	2	95Ser>Phe	MODERATE	MISSENSE	1249	0.95	0
MT3	44277	rps12	Exon	-	269C>T	2	90Ser>Leu	MODERATE	MISSENSE	1648	0.97	0
MT3	44350	rps12	Exon	-	196C>T	1	66His>Tyr	MODERATE	MISSENSE	2129	0.98	0
MT3	44442	rps12	Exon	-	104C>T	2	35Pro>Leu	MODERATE	MISSENSE	3004	0.96	0
MT3	44602	nad3	Exon	-	349C>T	1	117Arg>Trp	MODERATE	MISSENSE	1418	0.97	0
MT3	44685	nad3	Exon	-	266C>T	2	89Pro>Leu	MODERATE	MISSENSE	410	0.9	9.43e-182
MT3	44704	nad3	Exon	-	247C>T	1	83Pro>Ser	MODERATE	MISSENSE	252	0.81	6.81e-92
MT3	44743	nad3	Exon	-	208C>T	1	70Leu>Phe	MODERATE	MISSENSE	968	0.93	0
MT3	44804	nad3	Exon	-	147C>T	3	49Phe>Phe	LOW	SILENT	1458	0.14	5.31e-56
MT3	44871	nad3	Exon	-	80C>T	2	27Pro>Leu	MODERATE	MISSENSE	1198	0.9	0
MT3	44946	nad3	Exon	-	5C>T	2	2Ser>Leu	MODERATE	MISSENSE	844	0.8	1.53e-301
MT3	45649	nad3	Gene upstream	-	699C>T	—	—	MODIFIER	—	39283	0.98	0
MT3	45908	cox2	Gene downstream	-	957C>T	—	—	MODIFIER	—	2271	0.27	5.24e-201
MT3	46165	cox2	Gene downstream	-	700C>T	—	—	MODIFIER	—	1355	0.15	1.33e-59
MT3	47118	cox2	Exon	-	581C>T	2	194Ser>Leu	MODERATE	MISSENSE	22975	0.99	0
MT3	47223	cox2	Exon	-	476C>T	2	159Ser>Leu	MODERATE	MISSENSE	2097	0.87	0
MT3	47238	cox2	Exon	-	461C>T	2	154Pro>Leu	MODERATE	MISSENSE	591	0.75	2.48e-192
MT3	47256	cox2	Exon	-	443C>T	2	148Thr>Met	MODERATE	MISSENSE	2932	0.96	0
MT3	48659	cox2	Exon	-	379C>T	1	127Arg>Trp	MODERATE	MISSENSE	16459	0.93	0
MT3	48785	cox2	Exon	-	253C>T	1	85Arg>Trp	MODERATE	MISSENSE	20008	0.99	0
MT3	48877	cox2	Exon	-	161C>T	2	54Ser>Leu	MODERATE	MISSENSE	11902	0.97	0
MT3	48900	cox2	Exon	-	138C>T	3	46Leu>Leu	LOW	SILENT	11994	0.67	0
MT3	49078	cox2	Gene upstream	-	41C>T	—	—	MODIFIER	—	15498	0.38	0
MT3	49233	cox2	Gene upstream	-	196C>T	—	—	MODIFIER	—	94	0.13	0.0013
MT3	63448	BVmt3_16	Weak ncRNA	-	828C>T	—	—	MODIFIER	—	39	0.26	0.0035
PT: plastome.
MT1-3: mitochondrial chromosomes 1-3.
